# Supplementary material for: Framework and baseline examination of the German National Cohort (NAKO)
Source: Eur J Epidemiol. 2022 Oct 19;37(10):1107–24. doi: 10.1007/s10654-022-00890-5 (PMC9581448; doi:10.1007/s10654-022-00890-5)
Supplement: Supplementary file 1 — Supplementary file1 (XLSX 23 kb) [file 10654_2022_890_MOESM1_ESM.xlsx]

## Sheet: Study Centres, Infrastructures
	Table 1: List of persons responsible for the study centres, infrastructures and competence units
	Study Centre / Infrastructure	Member Institution	Current PI or Co-PI	Current Head of Study Centre Coordinator of Infrastructure / Unit	Former PI or Co-PI	Former Head or Coordinator
	Study Centre Augsburg	Helmholtz Zentrum München – German Research Center for Environmental Health (GmbH), München	Prof. Dr. Annette Peters (PI)	Dr. Sigrid Thierry	Prof. Dr. Dr. H.-Erich Wichmann Prof. Dr. Jakob Linseisen	Prof. Dr. Christa Meisinger
	Study Centre Berlin Centre	Charité – Universitätsmedizin Berlin	Prof. Dr. Thomas Keil (PI) Prof. Dr. Stefan Willich (Co-PI)	Dr. Lilian Krist
	Study Centre Berlin North	Max Delbrück Center for Molecular Medicine in the Helmholtz Association (MDC), Berlin	Prof. Dr. Tobias Pischon (PI)	Prof. Tobias Pischon
	Study Centre Berlin South / Brandenburg	DIFE - German Institute of Human Nutrition, Potsdam Rehbruecke	Prof. Dr. Matthias Schulze (PI)	Dr. Sylvia Gastell	Prof. Dr. Heiner Boeing	Dr. Matthäus Vigl
	Study Centre Bremen	Leibniz Institute for Prevention Research and Epidemiology – BIPS, Bremen	Prof. Dr. Wolfgang Ahrens (PI) Prof. Dr. Hajo Zeeb (Co-PI)	Dr. Kathrin Günther
	Study Centre Duesseldorf	German Diabetes Center, Leibniz Center for Diabetes Research at Heinrich-Heine-University Düsseldorf, Düsseldorf	Prof. Dr. Oliver Kuß (PI)	Nina Ebert	Prof. Dr. Guido Giani	Birgit Klüppelholz
	Study Centre Duesseldorf	IUF – Leibniz Research Institute for Environmental Medicine, Duesseldorf	Prof. Dr. Tamara Schikowski (PI)		Prof. Dr. Barbara Hoffmann
	Study Centre Essen	Essen University Hospital	Prof. Dr. Karl-Heinz Jöckel (PI) Prof. Dr. Börge Schmidt (Co-PI) Prof. Dr. Andreas Stang (Co-PI)	Carina Emmel	Prof. Dr. Susanne Moebus	Dr. Sonja Kalinowski Sylwia Maniura
	Study Centre Freiburg	Faculty of Medicine and Medical Center, University of Freiburg	Prof. Dr. Karin B. Michels (PI)	Prof. Dr. Claus-Werner Franzke		Dr. Anja Zimmermann
	Study Centre Halle	Martin-Luther University Halle-Wittenberg	Prof. Dr. Rafael Mikolajczyk (PI)	Dr. Alexander Kluttig, Bianca Klee	Prof. Dr. Johannes Haerting Prof. Dr. Dan Rujescu
	Study Centre Hamburg	University Medical Center Hamburg Eppendorf	Prof. Dr. Heiko Becher (PI) Dr. Nadia Obi (Co-PI)	Yassin Hussein	Prof. Dr. Dieter Flesch-Janys	Dr. Annika Jagodzinski
	Study Centre Hannover	Helmholtz Center for Infection Research, Braunschweig	Prof. Dr. Gérard Krause (PI) Prof. Dr. Stefanie Castell (Co-PI)	Dr. Yvonne Kemmling
	Study Centre Kiel	University of Kiel	Prof. Dr. Wolfang Lieb (PI)	Dr. Sabina Waniek	Prof. Dr. Ute Nöthlings	Dr. Imke Aits
	Study Centre Leipzig	University of Leipzig	Prof. Dr. Markus Löffler (PI)	PD Dr. Kerstin Wirkner	Prof. Dr. Joachim Thiery
	Study Centre Mannheim	Heidelberg University	Prof. Dr. Dr. Till Bärnighausen (Co-PI)		Dr. Sabine Gabrysch Prof. Dr. Heiko Becher
	Study Centre Mannheim	German Cancer Research Center in the Helmholtz Association DKFZ, Heidelberg	Prof. Dr. Rudolf Kaaks (PI) Dr. Halina Greiser (Co-PI)	Linda Weißer		Dr. Halina Greiser Tanja Höpker
	Study Centre Muenster	University of Muenster	Prof. Dr. André Karch (PI) Prof. Dr. Klaus Berger (Co-PI)	Dr. Henning Teismann	Prof. Dr. Hans-Werner Hense	Nicole Legath Bettina Braun
	Study Centre Neubrandenburg	University Medicine Greifswald	Prof. Dr. Henry Völzke (PI) Dr. Sabine Schipf (Co-PI)	Dr. Claudia Meinke-Franze		Dr. Sabine Schipf
	Study Centre Neubrandenburg - MRI centre	University Medicine Greifswald		Dr. Sabine Schipf, Robin Bülow		Nicole Werner
	Study Centre Regensburg	University of Regensburg	Prof. Dr. Dr. Michael Leitzmann (PI) Prof. Dr. Iris M. Heid (Co-PI)	Dr. Beate Fischer
	Study Centre Saarbruecken	German Cancer Research Center in the Helmholtz Association DKFZ, Heidelberg	Prof. Dr. Hermann Brenner (PI)	Thomas Edinger
	Study Centre Saarbruecken	Krebsregister Saarland	Bernd Holleczek (Co-PI)		Christa Stegmaier
	Central Executive Office	NAKO e. V., Heidelberg	Lisa Kofink (Managing Director)
	Central Biorepository	Helmholtz Zentrum München – German Research Center for Environmental Health (GmbH), München	Prof. Dr. Annette Peters (PI)	Dr. Andreas Hörlein	Prof. Dr. Dr. H.-Erich Wichmann
	Data Integration Centre DKFZ	German Cancer Research Center in the Helmholtz Association DKFZ, Heidelberg	Prof. Dr. Klaus H. Maier-Hein Prof. Dr. Oliver Stegle	Dr. Daniel Kraft
	Data Integration Centre Greifswald	University Medicine Greifswald	Prof. Dr. Wolfgang Hoffmann (PI)	Dr. Gunthard Stübs
	Independent Trust Centre	University Medicine Greifswald		Robert Wolf
	Modular control and Documentation system	Leibniz Institute for Prevention Research and Epidemiology – BIPS, Bremen	Prof. Dr. Wolfgang Ahrens (PI)	Dr. Achim Reineke
	MR Imaging Core	Faculty of Medicine and Medical Center, University of Freiburg	Prof. Dr. Fabian Bamberg (PI)	Prof. Dr. Christopher L. Schlett, Dr. Margit Ecker, Lisa Kretz		Dr. Sonja Selder, Dr. Thomas Hendel
	MR Imaging Core	Fraunhofer MEVIS, Bremen	Prof. Dr. Matthias Günther (PI), Dr. Jochen Hirsch (Co-PI)	Dr. Jochen Hirsch
	MR Imaging Core	University Medicine Greifswald	Prof. Dr. Henry Völzke (PI)	Dr. Julia Rüdebusch		Dr. Nicole Werner, Dr. Stefanie Kau
	MR Imaging Core	Heidelberg University	Prof. Dr. Hans-Ulrich Kauczor (PI)	Dr. Pavlína Miklánková		Dr. Ramona Sowade, Dr. Oyunbileg von Stackelberg
	Competence Network Secondary and Registry Data	Otto-von-Guericke-University Magdeburg	Prof. Dr. Enno Swart (PI)
	Competence Network Secondary and Registry Data	German Cancer Research Center in the Helmholtz Association DKFZ, Heidelberg	Prof. Dr. Rudolf Kaaks (PI)
	Competence Network Secondary and Registry Data	Leibniz Institute for Prevention Research and Epidemiology – BIPS, Bremen		Prof. Dr. Iris Pigeot
	Competence Unit Resting Electrocardiogram	German Cancer Research Center in the Helmholtz Association DKFZ, Heidelberg	Dr. Halina Greiser (PI)
	Competence Unit Accelerometry	DIFE - German Institute of Human Nutrition, Potsdam Rehbruecke	Prof. Dr. Matthias Schulze (PI)	Dr. Sylvia Gastell
	Competence Unit Somno Watch	Essen University Hospital	Prof. Dr. Andreas Stang (PI)
	Competence Unit Somno Watch	German Cancer Research Center in the Helmholtz Association DKFZ, Heidelberg	Dr. Halina Greiser (PI)
	Competence Unit Somno Watch	Technical University Munich	Prof. Dr. Georg Schmidt (PI)
	Competence Unit Ultrasound Measurements - Sonography of abdominal fat	University of Regensburg		Dr. Anja M. Sedlmeier
	Competence Unit Ultrasound Measurements - 3D-Echocardiography	Klinikum Westfalen, Dortmund		Prof. Dr. Thomas Buck
	Competence Unit Retina	Tuebingen University Hospital	Prof. Dr. Marius Ueffing (PI) Dr. Alexandra Schweig (Co-PI)		PD Dr. med. Martin Leitritz (Co-PI)
	External Quality Assurance	Robert-Koch-Institut	Heike Hölling (PI)	Gina Schöne	Kurth, Prof. Dr. Bärbel-Maria (PI)
	Mortality Follow-Up	Federal Institute for Population Research, Wiesbaden	Prof. Dr. Dr. Ulrich Otto Mueller (PI)
	Tumor Tissue Bank	Heidelberg University Hospital		Prof. Dr. Peter Schirmacher

## Sheet: Board of directors
	Table 2: Board of directors of the NAKO e.V.
	Current Member	Institution
	Prof. Dr. Henry Völzke (chair from 2022), 2018-now	University Medicine Greifswald
	Dr. Esther Breunig, 2022-now	German Cancer Research Center in the Helmholtz Association DKFZ, Heidelberg
	Prof. Dr. Wolfgang Lieb, 2022-now	University of Kiel
	Prof. Dr. Tobias Pischon, 2018-now	Max Delbrück Center for Molecular Medicine in the Helmholtz Association, Berlin
	Dr. Tamara Schikowski, 2022-now	IUF – Leibniz Research Institute for Environmental Medicine, Duesseldorf
	Former Member	Institution
	Prof. Dr. Annette Peters (Chair from 2018), 2015-2022	Helmholtz Zentrum München – German Research Center for Environmental Health (GmbH), München
	Prof. Dr. Markus Löffler, 2017-2022	University of Leipzig
	Martin Schmidt, 2018-2022	German Cancer Research Center in the Helmholtz Association DKFZ, Heidelberg
	Prof. Dr. Wolfgang Ahrens, 2012-2018	Leibniz Institute for Prevention Research and Epidemiology – BIPS GmbH, Bremen
	Henrik Becker, 2015-2018	NAKO e.V., Heidelberg
	Prof. Dr. Klaus Berger (Chair), 2017-2018	University of Muenster
	Prof. Dr. Karl-Heinz Jöckel (Chair), 2012-2017	Essen University Hospital
	Prof. Dr. Wolfgang Hoffmann, 2012-2017	University Medicine Greifswald
	Prof. Dr. Rudolf Kaaks, 2012-2015	German Cancer Research Center in the Helmholtz Association DKFZ, Heidelberg
	Julia Geulen, 2014-15	German Cancer Research Center in the Helmholtz Association DKFZ, Heidelberg
	Barbara Gromer, 2013-14	German Cancer Research Center in the Helmholtz Association DKFZ, Heidelberg
	Rolf Zimmermann, 2012-13	German Cancer Research Center in the Helmholtz Association DKFZ, Heidelberg

## Sheet: Speaker Heads of study centres
	Table 3: Speakers of the Heads of study centres
	Current	Institution
	Dr. Kathrin Günther, 2020-now	Leibniz Institute for Prevention Research and Epidemiology – BIPS GmbH, Bremen
	PD Dr. Kerstin Wirkner, 2020-now	University of Leipzig
	Former	Institution
	Dr. Beate Fischer, 2018-2020	University of Regensburg
	Dr. Alexander Kluttig, 2013-2020, (deputy 2013-18)	University of Halle Wittenberg
	Dr. Sabine Schipf, 2013-2018	Institute for Community Medicine, University Medicine Greifswald
	Julia Six-Merker, 2013, deputy	Medical Center – University of Freiburg (till 2013), Helmholtz Zentrum Munich (2013-now)

## Sheet: Study modules
	Table 4: List of persons responsible for study modules
	Module	Person responsible	Institution
	AGE reader	Dr. Nadja Kartschmit	Institute of Medical Epidemiology, Biostatistics, and Informatics, Medical Faculty of the Martin-Luther University Halle-Wittenberg, Halle (Saale)
	AGE reader	Dr. Alexander Kluttig	Institute of Medical Epidemiology, Biostatistics, and Informatics, Medical Faculty of the Martin-Luther University Halle-Wittenberg, Halle (Saale)
	Accelerometry	Dr. Sylvia Gastell	DIFE - German Institute of Human Nutrition, Potsdam Rehbruecke
	Anthropometry	Dr. Beate Fischer	University of Regensburg
	Blood pressure measurement	Dr. Halina Greiser	German Cancer Research Center in the Helmholtz Association DKFZ, Heidelberg
	Blood pressure measurement	Dr. Margit Heier	Institute of Epidemiology, Helmholtz Zentrum München – German Research Center for Environmental Health (GmbH), Neuherberg
	cpar24	Dr. Andrea Weber	University of Regensburg
	cpar24	Prof. Dr. Michael Leitzmann	University of Regensburg
	Echocardiography	Prof. Dr. Thomas Buck	Klinikum Westfalen, Dortmund
	Echocardiography	Jacqueline Marks
	Electrocardiography	Dr. Halina Greiser	German Cancer Research Center in the Helmholtz Association DKFZ, Heidelberg
	Nutrition (FFQ, sv24)	Prof. Dr. Matthias Schulze	DIFE - German Institute of Human Nutrition, Potsdam Rehbruecke
	Nutrition (FFQ, sv24)	Prof. Dr. Jakob Linseisen	Epidemiology, Medical Faculty, University of Augsburg, University Hospital Augsburg
	Bicycle ergometry	Dr. Alexander Kluttig	Institute of Medical Epidemiology, Biostatistics, and Informatics, Medical Faculty of the Martin-Luther University Halle-Wittenberg, Halle (Saale)
	Physical activity questionnaire (GPAQ)	Prof. Dr. Michael Leitzmann	University of Regensburg
	Physical activity questionnaire (GPAQ)	Prof. Dr. Karen Steindorf	German Cancer Research Center in the Helmholtz Association DKFZ, Heidelberg
	Physical activity questionnaire (GPAQ)	Dr. Andrea Weber	University of Regensburg
	Physical activity questionnaire (QUAP)	Prof. Dr. Karen Steindorf	German Cancer Research Center in the Helmholtz Association DKFZ, Heidelberg
	Physical activity questionnaire (QUAP)	Dr. Florian Herbolsheimer	German Cancer Research Center in the Helmholtz Association DKFZ, Heidelberg
	FeNO measurement	Dr. Stefan Karrasch	Institute of Epidemiology, Helmholtz Zentrum München – German Research Center for Environmental Health (GmbH), Neuherberg
	FeNO measurement	Prof. Dr. Holger Schulz	Institute of Epidemiology, Helmholtz Zentrum München – German Research Center for Environmental Health (GmbH), Neuherberg
	Olfactory test	Prof. Dr. Klaus Berger	Institute of Epidemiology and Social Medicine, University of Münster
	Hand grip strength	Dr. Alexander Kluttig	Institute of Medical Epidemiology, Biostatistics, and Informatics, Medical Faculty of the Martin-Luther University Halle-Wittenberg, Halle (Saale)
	Hearing test	Dr. Achim Beule*	Department of Otorhinolaryngology, University Hospital Münster
	Hearing test	Dr. Sabine Schipf*	Institute for Community Medicine, University Medicine Greifswald
	Medication	Dr. Margit Heier	Institute of Epidemiology, Helmholtz Zentrum München – German Research Center for Environmental Health (GmbH), Neuherberg
	Medication	Prof. Dr. Ulrike Haug	Leibniz Institute for Prevention Research and Epidemiology – BIPS, Bremen
	Collection of vaccination data	Prof. Dr. med. Gérard Krause	Helmholtz Center for Infection Research, Braunschweig
	Interview	Dr. Halina Greiser	German Cancer Research Center in the Helmholtz Association DKFZ, Heidelberg
	Neuropsychological tests (personal)	Prof. Dr. Klaus Berger	Institute of Epidemiology and Social Medicine, University of Münster
	Neuropsychological tests (personal)	Michael Wagner	Department of Neurodegenerative Diseases and Geriatric Psychiatry, and DZNE, German Center for Neurodegenerative Diseases, University Hospital Bonn
	Neuropsychological test (touchscreen)	Florian Schmiedek	DIPF | Leibniz Institute for Research and Information in Education, Frankfurt am Main
	Oral glucose tolerance test	Prof. Dr. Wolfgang Rathmann	German Diabetes Center, Leibniz Center for Diabetes Research at Heinrich-Heine-University Düsseldorf, Düsseldorf
	Oral glucose tolerance test	Dr. Sabine Schipf	Institute for Community Medicine, University Medicine Greifswald
	Retina	Dr. Alexandra Schweig	Tuebingen University Hospital, Institute for Ophthalmic Research
	Retina	Prof. Dr. Marius Üffing	Tuebingen University Hospital, Institute for Ophthalmic Research
	Rheumatological examination hand	Dr. Oliver Sander	Department of Rheumatology, Heinrich-Heine-University Düsseldorf
	SOMNOwatch	Dr. Anna-Therese Lehnich	German Diabetes Center, Leibniz Center for Diabetes Research at Heinrich-Heine-University Düsseldorf, Düsseldorf
	SOMNOwatch	Johannes Zschocke	Institute of Medical Epidemiology, Biostatistics, and Informatics, Medical Faculty of the Martin-Luther University Halle-Wittenberg, Halle (Saale)
	Visus test	Dr. Alexandra Schweig	Tuebingen University Hospital, Institute for Ophthalmic Research
	Visus test	Prof. Dr. Marius Ueffing	Tuebingen University Hospital, Institute for Ophthalmic Research
	Spirometry	Dr. Stefan Karrasch	Institute of Epidemiology, Helmholtz Zentrum München – German Research Center for Environmental Health (GmbH), Neuherberg
	Touchscreen	Dr. Halina Greiser	German Cancer Research Center in the Helmholtz Association DKFZ, Heidelberg
	Ultrasound of the abdominal and visceral fat	Dr. Anja Sedlmeier	University of Regensburg
	Ultrasound of the abdominal and visceral fat	Prof. Dr. Michael Leitzmann	University of Regensburg
	Pulse wave analysis and ABI measurement	Prof. Dr. Marcus Dörr	Department of Internal Medicine B, University Medicine Greifswald
	Angle chair	Prof. Dr. Klaus-Peter Günther	University Center of Orthopaedics, Traumatology & Plastic Surgery at the Technische Universität Dresden
	Oral examination, Tooth count	Prof. Dr. Stefan Rupf	Chair of Synoptic Dentistry, Saarland University
	Residence history	Prof. Dr. Annette Peters	Institute of Epidemiology, Helmholtz Zentrum München – German Research Center for Environmental Health (GmbH), Neuherberg
	Residence history	Dr. Kathrin Wolf	Institute of Epidemiology, Helmholtz Zentrum München – German Research Center for Environmental Health (GmbH), Neuherberg
	Magnet resonance Imaging	Prof. Dr. Fabian Bamberg	Department of Diagnostic and Interventional Radiology, Medical Center – University of Freiburg, Faculty of Medicine, University of Freiburg
	Biosamples
	Blood	Julia Six-Merker	Institute of Epidemiology, Helmholtz Zentrum München – German Research Center for Environmental Health (GmbH), Neuherberg
	Blood	Dr. Nina Mangold	Institute of Epidemiology, Helmholtz Zentrum München – German Research Center for Environmental Health (GmbH), Neuherberg
	Urine	Prof. Dr. Anna Köttgen	Institute of Genetic Epidemiology, Faculty of Medicine and Medical Center, University of Freiburg
	Urine	Julia Six-Merker	Institute of Epidemiology, Helmholtz Zentrum München – German Research Center for Environmental Health (GmbH), Neuherberg
	Saliva	Prof. Dr. Stefan Rupf	Chair of Synoptic Dentistry, Saarland University
	Nasal swabs	Dr. Yvonne Kemmling	Helmholtz Center for Infection Research, Braunschweig
	Nasal swabs	Andrea Maulhardt
	Saliva
	Labeling	Dr. Theron Johnson	German Cancer Research Center in the Helmholtz Association DKFZ, Heidelberg
	Emergency pipetting	Julia Six-Merker	Institute of Epidemiology, Helmholtz Zentrum München – German Research Center for Environmental Health (GmbH), Neuherberg
	Emergency pipetting	Irene Pschibul-Thamm	Institute of Epidemiology, Helmholtz Zentrum München – German Research Center for Environmental Health (GmbH), Neuherberg
	Packing and shipping	Dr. Andreas Hörlein	Institute of Epidemiology, Helmholtz Zentrum München – German Research Center for Environmental Health (GmbH), Neuherberg
	Reception and storage	Dr. Andreas Hörlein	Institute of Epidemiology, Helmholtz Zentrum München – German Research Center for Environmental Health (GmbH), Neuherberg
	Immediate blood analysis	Prof. Dr. Matthias Nauck	Institute of Clinical Chemistry and Laboratory Medicine, University Medicine Greifswald
	Organisation
	Recruitment	Dr. Halina Greiser	German Cancer Research Center in the Helmholtz Association DKFZ, Heidelberg
	Consent	Dr. Börge Schmidt	Institute for Medical Informatics, Biometry & Epidemiology, Essen University Hospital
	Consent	Dr. Sabine Schipf	Institute for Community Medicine, University Medicine Greifswald
	Notification of results	Dr. Inke Thiele	Institute of Epidemiology, Helmholtz Zentrum München – German Research Center for Environmental Health (GmbH), Neuherberg
	Self-disclosure and revocation	Dr. Gunthard Stübs	Institute for Community Medicine, University Medicine Greifswald
	Emergency management	Dr. Halina Greiser	German Cancer Research Center in the Helmholtz Association DKFZ, Heidelberg
	Guidelines	Dr. Sabine Schipf	Institute for Community Medicine, University Medicine Greifswald
	Guidelines	Dr. Alexander Kluttig	Institute of Medical Epidemiology, Biostatistics, and Informatics, Medical Faculty of the Martin-Luther University Halle-Wittenberg, Halle (Saale)
	Independant trust centre	Dana Stahl	Institute for Community Medicine, University Medicine Greifswald
	Teleform	Dr. Gunthard Stübs	Institute for Community Medicine, University Medicine Greifswald
	* Assumption of responsibility for this module during ongoing data collection

## Sheet: Scientific expert groups
	Table 5: List of speakers of scientific expert groups
	Expert groups	Speaker	Institution
	Cardiovascular diseases	Dr. Karin Halina Greiser	German Cancer Research Center in the Helmholtz Association DKFZ, Heidelberg
	Cardiovascular diseases	Prof. Dr. Marcus Dörr	Department of Internal Medicine B, University Medicine Greifswald
	Cancer	Prof. Dr. Rudolf Kaaks	German Cancer Research Center in the Helmholtz Association DKFZ, Heidelberg
	Diabetes/Metabolic diseases	Prof. Dr. Matthias Schulze	DIFE - German Institute of Human Nutrition, Potsdam Rehbruecke
	Infections	Dr. Peter Ahnert	University of Leipzig
	Infections	Dr. Julia Fricke	Charité – Universitätsmedizin Berlin
	Neurological and psychiatric diseases	Prof. Dr. Klaus Berger	Institute of Epidemiology and Social Medicine, University of Münster
	Eye disease	Prof. Dr. Marius Ueffing	Tuebingen University Hospital, Institute for Ophthalmic Research
	Musculoskeletal diseases	Prof. Dr. Carsten Oliver Schmidt	Institute for Community Medicine, University Medicine Greifswald
	Dental and oral diseases	Prof. Dr. Stefan Rupf	Chair of Synoptic Dentistry, Saarland University
	Lung diseases	Dr. med. Stefan Karrasch	Institute of Epidemiology, Helmholtz Zentrum München – German Research Center for Environmental Health (GmbH), Neuherberg
	Sleep	Prof. Dr. Andreas Stang	Institute for Medical Informatics, Biometry & Epidemiology, Essen University Hospital
	Fitness & physical activity	Dr. Andrea Weber	University of Regensburg
	Fitness & physical activity	Dr. Sylvia Gastell	DIFE - German Institute of Human Nutrition, Potsdam Rehbruecke
	Lifestyle & nutrition	Prof. Dr. Jakob Linseisen	Epidemiology, Medical Faculty, University of Augsburg, University Hospital Augsburg
	Anthropometry	Dr. Beate Fischer	University of Regensburg
	OMICS	Prof. Dr. Annette Peters	Institute of Epidemiology, Helmholtz Zentrum München – German Research Center for Environmental Health (GmbH), Neuherberg
	MRI	Prof. Dr. Fabian Bamberg	Department of Diagnostic and Interventional Radiology, Medical Center – University of Freiburg, Faculty of Medicine, University of Freiburg
	Social and occupational influences, migration	Prof. Dr. Nico Dragano	Institute of Medical Sociology, Centre for Health and Society, Medical Faculty, University of Düsseldorf
	Social and occupational influences, migration	Prof. Dr. Heiko Becher	University Medical Center Hamburg Eppendorf
	Environmental exposures & geographical factors	Dr. Alexandra Schneider	Institute of Epidemiology, Helmholtz Zentrum München – German Research Center for Environmental Health (GmbH), Neuherberg
	Secondary data and mortality	Prof. Dr. Wolfgang Ahrens	Leibniz Institute for Prevention Research and Epidemiology – BIPS, Bremen
	Response and Recruitment	Dr. Stefan Rach	Leibniz Institute for Prevention Research and Epidemiology – BIPS, Bremen
	Medication and pharmacoepidemiology	Prof. Dr. Ulrike Haug	Leibniz Institute for Prevention Research and Epidemiology – BIPS, Bremen
	Statistical analyses	Prof. Dr. Dr. Karin Michels	Institute for Prevention and Cancer Epidemiology, Faculty of Medicine and Medical Center, University of Freiburg,
	Kidney diseases	Prof. Dr. Anna Köttgen	Institute of Genetic Epidemiology, Faculty of Medicine and Medical Center, University of Freiburg
	Biomaterial and laboratory analysis	Prof. Dr. Matthias Nauck	Institute of Clinical Chemistry and Laboratory Medicine, University Medicine Greifswald
